# Supplementary material for: Low-Dose Interleukin-2 Enhances Activated Suppressor Regulatory T Cells and CTLA-4 and HLA-DR Expression in Chronic Chikungunya Arthritis
Source: Pathogens. 2026 Jul 22;15(7):770. doi: 10.3390/pathogens15070770 (PMC13416368; doi:10.3390/pathogens15070770)
Supplement: Supplementary file 1 [file pathogens-15-00770-s001.zip]

Archive with 1 entries (1 files):
- pathogens-4414584-supplementary.pdf
